# Supplementary material for: Effects of Hook Maneuver on Oxygen Saturation Recovery After −40 m Apnea Dive—A Randomized Crossover Trial
Source: Sports (Basel). 2025 Jan 15;13(1):24. doi: 10.3390/sports13010024 (PMC11768466; doi:10.3390/sports13010024)
Supplement: Supplementary file 1 [file sports-13-00024-s001.zip]

Archive with 1 entries (1 files):
- Supplementary material Table and Figure.pdf
